# Supplementary material for: Identification of novel genetic biomarkers for ChAdOx1 nCoV-19 mediated immunogenicity
Source: Front Immunol. 2025 Sep 29;16:1622122. doi: 10.3389/fimmu.2025.1622122 (PMC12515888; doi:10.3389/fimmu.2025.1622122)
Supplement: Supplementary file 2 [file DataSheet1.xlsx]

## Sheet: PD14_AnySE
chromosome	base_pair_position	ID	effect_allele	other_allele	effect_allele_frequency	cytoband	gene	odds_ratio	log_or_standard_error	ci_lower	ci_upper	p_value	known500kb
2	71970610	rs148193641	T	TA	0.021097	2p13.2	-	0.0131078	0.934128	0.00210087	0.0817825	3.48056e-06
2	72024183	rs116973659	A	G	0.021097	2p13.2	-	0.0288643	0.788051	0.00615986	0.135254	6.83927e-06
3	28430059	rs140778677	A	G	0.0337553	3p24.1	ZCWPW2	0.0269295	0.779161	0.00584798	0.124008	3.50085e-06
9	35181414	rs140977905	C	T	0.035865	9p13.3	UNC13B	0.0527592	0.662306	0.014406	0.193221	8.90929e-06
9	75170227	9:75170227[hg38]AAAAC,AAAACAAAC	AAAACAAAC	AAAAC	0.035865	9q21.13	-	0.0338398	0.690156	0.00874916	0.130885	9.28094e-07
10	123073509	rs141724756	A	C	0.0232068	10q26.13	-	0.031151	0.764151	0.00696668	0.139289	5.63713e-06
10	123080697	rs141598104	G	A	0.0232068	10q26.13	-	0.031151	0.764151	0.00696668	0.139289	5.63713e-06
10	123083871	rs140864571	A	G	0.0232068	10q26.13	-	0.031151	0.764151	0.00696668	0.139289	5.63713e-06

## Sheet: PD14_LocSE
chromosome	base_pair_position	ID	effect_allele	other_allele	effect_allele_frequency	cytoband	gene	odds_ratio	log_or_standard_error	ci_lower	ci_upper	p_value	known500kb
1	7498191	rs1553182529	AGTGTTGGT	A	0.251055	1p36.23	CAMTA1	0.245159	0.310629	0.133365	0.450668	6.01657e-06
1	117285684	rs575052801	TTTTTTTTAAC	T	0.0485232	1p12	LINC01525	0.0940099	0.497207	0.0354773	0.249113	1.98175e-06
5	178056117	rs11953798	C	T	0.50211	5q35.3	-	3.68788	0.28284	2.11847	6.41994	3.94817e-06
5	178056183	rs11953029	G	A	0.5	5q35.3	-	3.6433	0.282251	2.09528	6.33501	4.63567e-06
5	178056266	rs34145160	TA	T	0.49789	5q35.3	FAM153CP	3.69959	0.286341	2.11066	6.48466	4.90642e-06
5	178056603	rs12187822	A	T	0.491561	5q35.3	FAM153CP	3.83426	0.288843	2.17679	6.75375	3.27211e-06
5	178060793	rs35345008	G	A	0.495781	5q35.3	FAM153CP	3.86609	0.287209	2.20191	6.78804	2.49883e-06
5	178065932	rs62390493	G	A	0.491561	5q35.3	FAM153CP	3.49104	0.281236	2.01171	6.05819	8.77394e-06
5	178067757	rs7734726	G	C	0.487342	5q35.3	FAM153CP	3.49282	0.282474	2.00786	6.07601	9.5241e-06
6	16497384	rs1737848	G	A	0.481013	6p22.3	ATXN1	4.05196	0.310737	2.20376	7.45015	6.70511e-06
6	16497385	rs1709173	A	T	0.481013	6p22.3	ATXN1	4.05196	0.310737	2.20376	7.45015	6.70511e-06
6	16503656	rs4716075	C	T	0.478903	6p22.3	ATXN1	4.17129	0.314793	2.2507	7.73076	5.70528e-06
6	16503780	rs4712286	C	A	0.476793	6p22.3	ATXN1	4.17212	0.316055	2.24559	7.75145	6.19738e-06
6	16504066	rs1621091	G	A	0.474684	6p22.3	ATXN1	4.31258	0.316364	2.31979	8.01727	3.84114e-06
9	78747729	rs59517509	A	G	0.0337553	9q21.31	MTND2P8	0.0668185	0.600071	0.0206118	0.21661	6.51056e-06

## Sheet: PD14_SysSE
chromosome	base_pair_position	ID	effect_allele	other_allele	effect_allele_frequency	cytoband	gene	odds_ratio	log_or_standard_error	ci_lower	ci_upper	p_value	known500kb
6	107230127	rs12194751	C	T	0.0590717	6q21	PDSS2	0.088626	0.493438	0.0336935	0.233118	9.05615e-07
6	107231427	rs12191180	A	G	0.0590717	6q21	PDSS2	0.088626	0.493438	0.0336935	0.233118	9.05615e-07
6	107231522	rs78347244	T	C	0.0527426	6q21	PDSS2	0.0824678	0.521913	0.0296505	0.22937	1.74288e-06
6	107232090	rs12191570	A	G	0.0590717	6q21	PDSS2	0.088626	0.493438	0.0336935	0.233118	9.05615e-07
6	107233342	rs61284648	C	T	0.0590717	6q21	PDSS2	0.088626	0.493438	0.0336935	0.233118	9.05615e-07
6	107236059	rs12198933	A	C	0.0590717	6q21	PDSS2	0.088626	0.493438	0.0336935	0.233118	9.05615e-07
6	107242289	rs12213879	G	A	0.0590717	6q21	PDSS2	0.088626	0.493438	0.0336935	0.233118	9.05615e-07
6	107250836	rs78931710	C	A	0.056962	6q21	PDSS2	0.101114	0.489307	0.0387536	0.263821	2.8247e-06
6	107253682	rs79739287	T	TA	0.0590717	6q21	PDSS2	0.10987	0.477087	0.0431303	0.279884	3.6737e-06
6	107255611	rs112181466	C	A	0.0590717	6q21	PDSS2	0.10987	0.477087	0.0431303	0.279884	3.6737e-06
6	107256742	rs79647579	C	T	0.0590717	6q21	PDSS2	0.10987	0.477087	0.0431303	0.279884	3.6737e-06
6	107260648	rs12196273	C	T	0.0590717	6q21	PDSS2	0.10987	0.477087	0.0431303	0.279884	3.6737e-06
6	107269656	rs9486574	T	G	0.07173	6q21	PDSS2	0.109001	0.455993	0.0445952	0.266423	1.1703e-06
6	107269910	rs12196471	A	G	0.0590717	6q21	PDSS2	0.10987	0.477087	0.0431303	0.279884	3.6737e-06
6	107270648	rs79833062	A	G	0.0590717	6q21	PDSS2	0.10987	0.477087	0.0431303	0.279884	3.6737e-06
6	107271598	rs74550874	C	T	0.0548523	6q21	PDSS2	0.0916065	0.508752	0.0337968	0.2483	2.62374e-06
6	107272088	rs12213723	C	A	0.056962	6q21	PDSS2	0.105967	0.481925	0.0412056	0.272513	3.19876e-06
6	107277990	rs12191950	C	T	0.0590717	6q21	PDSS2	0.10987	0.477087	0.0431303	0.279884	3.6737e-06
6	107292089	rs79207935	T	C	0.0464135	6q21	PDSS2	0.094179	0.525303	0.0336368	0.263689	6.87523e-06
6	107307387	rs74646268	C	T	0.0443038	6q21	PDSS2	0.0882814	0.545541	0.0303043	0.257179	8.61883e-06
6	107316104	rs148141273	C	T	0.0443038	6q21	PDSS2	0.0882814	0.545541	0.0303043	0.257179	8.61883e-06
6	107401266	rs75170028	G	A	0.0464135	6q21	PDSS2	0.0949418	0.522136	0.0341204	0.26418	6.50284e-06
6	107452728	rs12209814	A	G	0.0485232	6q21	PDSS2	0.102023	0.512086	0.0373946	0.278347	8.29723e-06
6	107515734	rs141469367	A	G	0.0464135	6q21	SOBP	0.0949418	0.522136	0.0341204	0.26418	6.50284e-06
6	107520877	rs12204977	G	A	0.0464135	6q21	SOBP	0.0949418	0.522136	0.0341204	0.26418	6.50284e-06
6	107522060	rs77948734	G	A	0.0464135	6q21	SOBP	0.0949418	0.522136	0.0341204	0.26418	6.50284e-06
6	107522380	rs76119093	G	A	0.0464135	6q21	SOBP	0.0949418	0.522136	0.0341204	0.26418	6.50284e-06
6	107522866	rs6899901	T	C	0.0464135	6q21	SOBP	0.0949418	0.522136	0.0341204	0.26418	6.50284e-06
6	107523744	rs7743906	G	C	0.0464135	6q21	SOBP	0.0949418	0.522136	0.0341204	0.26418	6.50284e-06
6	107526114	rs201503301	AT	A	0.0464135	6q21	SOBP	0.0949418	0.522136	0.0341204	0.26418	6.50284e-06
6	107527149	rs10457167	C	T	0.0464135	6q21	SOBP	0.0949418	0.522136	0.0341204	0.26418	6.50284e-06
6	107527427	rs9320219	A	G	0.0464135	6q21	SOBP	0.0949418	0.522136	0.0341204	0.26418	6.50284e-06
6	107527603	rs9320220	T	C	0.0464135	6q21	SOBP	0.0949418	0.522136	0.0341204	0.26418	6.50284e-06
6	107531137	rs79483932	G	A	0.0464135	6q21	SOBP	0.0949418	0.522136	0.0341204	0.26418	6.50284e-06
6	107531310	rs12214194	G	A	0.0464135	6q21	SOBP	0.0949418	0.522136	0.0341204	0.26418	6.50284e-06
6	107532617	rs10457168	G	A	0.0464135	6q21	SOBP	0.0949418	0.522136	0.0341204	0.26418	6.50284e-06
6	107533220	rs76500632	T	C	0.0464135	6q21	SOBP	0.0949418	0.522136	0.0341204	0.26418	6.50284e-06
6	107533341	rs79981729	C	T	0.0464135	6q21	SOBP	0.0949418	0.522136	0.0341204	0.26418	6.50284e-06
6	107533345	rs117523142	T	C	0.0464135	6q21	SOBP	0.0949418	0.522136	0.0341204	0.26418	6.50284e-06
6	107534365	rs12213647	C	T	0.0464135	6q21	SOBP	0.0949418	0.522136	0.0341204	0.26418	6.50284e-06
6	107535214	rs10457169	G	A	0.056962	6q21	SOBP	0.126282	0.467624	0.0505009	0.31578	9.64413e-06
6	107535682	rs7762125	C	T	0.0464135	6q21	SOBP	0.0949418	0.522136	0.0341204	0.26418	6.50284e-06
6	107536054	rs75167823	C	T	0.0464135	6q21	SOBP	0.0949418	0.522136	0.0341204	0.26418	6.50284e-06
6	107536960	rs12198392	G	A	0.0464135	6q21	SOBP	0.0949418	0.522136	0.0341204	0.26418	6.50284e-06
6	107536962	rs12198393	G	A	0.0464135	6q21	SOBP	0.0949418	0.522136	0.0341204	0.26418	6.50284e-06
6	107537454	rs12213696	C	G	0.0464135	6q21	SOBP	0.0949418	0.522136	0.0341204	0.26418	6.50284e-06
6	107538093	rs12213973	T	C	0.0464135	6q21	SOBP	0.0949418	0.522136	0.0341204	0.26418	6.50284e-06
6	107538948	rs12215885	A	G	0.0464135	6q21	SOBP	0.0949418	0.522136	0.0341204	0.26418	6.50284e-06
6	107539829	rs12207606	A	G	0.0464135	6q21	SOBP	0.0949418	0.522136	0.0341204	0.26418	6.50284e-06
6	107541931	rs141199006	AT	A	0.0464135	6q21	SOBP	0.0949418	0.522136	0.0341204	0.26418	6.50284e-06
6	107542850	rs12213263	G	C	0.0464135	6q21	SOBP	0.0949418	0.522136	0.0341204	0.26418	6.50284e-06
6	107543774	rs12201611	G	A	0.0464135	6q21	SOBP	0.0949418	0.522136	0.0341204	0.26418	6.50284e-06
6	107544171	rs10457170	T	A	0.0464135	6q21	SOBP	0.0949418	0.522136	0.0341204	0.26418	6.50284e-06
6	107544360	rs12215569	C	G	0.0464135	6q21	SOBP	0.0949418	0.522136	0.0341204	0.26418	6.50284e-06
6	107544584	rs12190009	G	C	0.0464135	6q21	SOBP	0.0949418	0.522136	0.0341204	0.26418	6.50284e-06
9	35690313	rs2756892	T	C	0.0548523	9p13.3	TPM2	0.100412	0.513595	0.0366953	0.274762	7.63149e-06
9	35691529	rs34968913	A	G	0.0548523	9p13.3	TPM2	0.100412	0.513595	0.0366953	0.274762	7.63149e-06
9	35693163	rs10972561	T	C	0.0548523	9p13.3	TLN1	0.100412	0.513595	0.0366953	0.274762	7.63149e-06
9	75170227	9:75170227[hg38]AAAAC,AAAACAAAC	AAAACAAAC	AAAAC	0.035865	9q21.13	-	0.0624222	0.626377	0.018288	0.213065	9.49447e-06

## Sheet: PD14_logRBD
chromosome	base_pair_position	ID	effect_allele	other_allele	effect_allele_frequency	cytoband	gene	beta	standard_error	ci_lower	ci_upper	p_value	known500kb
1	3077169	rs2993487	T	C	0.0320513	1p36.32	PRDM16	0.619168	0.131384	0.361659	0.876676	4.23495e-06
1	3077976	rs2788092	G	C	0.0384615	1p36.32	PRDM16	0.597211	0.120557	0.360924	0.833498	1.41018e-06
1	3078698	rs2742689	G	T	0.0384615	1p36.32	PRDM16	0.597211	0.120557	0.360924	0.833498	1.41018e-06
1	3079992	rs1569420	G	C	0.0384615	1p36.32	PRDM16	0.597211	0.120557	0.360924	0.833498	1.41018e-06
1	10674278	rs4845945	A	G	0.121795	1p36.22	CASZ1	-0.341108	0.071852	-0.481935	-0.20028	3.62387e-06
1	178987514	1:178987514[hg38]G,A	A	G	0.0384615	1q25.2	-	0.54821	0.114017	0.324742	0.771679	2.75287e-06
1	183819780	rs77286465	G	T	0.017094	1q25.3	RGL1	-0.856922	0.177589	-1.20499	-0.508854	2.54624e-06
1	197888912	rs60530335	CT	C	0.688034	1q31.3	-	0.245196	0.0529027	0.141509	0.348884	5.98546e-06
4	13328528	rs61098162	G	A	0.017094	4p15.33	HSP90AB2P	0.840051	0.176855	0.493423	1.18668	3.58187e-06
4	92741487	rs183629714	A	T	0.00854701	4q22.1	GRID2	-1.13174	0.249663	-1.62107	-0.642411	9.3507e-06
4	92743531	rs184979665	T	C	0.00854701	4q22.1	GRID2	-1.13174	0.249663	-1.62107	-0.642411	9.3507e-06
4	92781734	rs147502474	G	T	0.00854701	4q22.1	GRID2	-1.13174	0.249663	-1.62107	-0.642411	9.3507e-06
4	145580740	rs6842568	A	G	0.166667	4q31.21	-	0.289821	0.0636395	0.16509	0.414552	8.53278e-06
5	6517874	rs572625	A	G	0.305556	5p15.31	-	0.23639	0.0522766	0.133929	0.33885	9.81572e-06
5	6518505	rs487740	T	C	0.316239	5p15.31	-	0.230182	0.0501433	0.131903	0.328461	7.27727e-06
5	6521546	rs565336	C	G	0.307692	5p15.31	-	0.225614	0.0493456	0.128898	0.322329	7.8871e-06
5	6521778	rs580236	T	C	0.307692	5p15.31	-	0.225614	0.0493456	0.128898	0.322329	7.8871e-06
5	76066622	rs199850710	AG	A	0.0149573	5q13.3	-	0.904018	0.18852	0.534526	1.27351	2.91775e-06
5	81816079	rs2047734	T	G	0.273504	5q14.1	-	0.227377	0.0499347	0.129507	0.325247	8.55565e-06
5	81841962	rs13171317	G	A	0.297009	5q14.1	-	0.229793	0.0496109	0.132558	0.327029	6.06389e-06
5	81846109	rs12515512	C	A	0.288462	5q14.1	-	0.224891	0.0494231	0.128023	0.321758	8.67478e-06
5	81849035	rs1472612	A	G	0.294872	5q14.1	-	0.230681	0.048927	0.134786	0.326576	4.19423e-06
5	81852686	rs71000871	TA	T	0.301282	5q14.1	-	0.23463	0.0485718	0.139431	0.329829	2.48584e-06
5	81858198	rs76137244	AC	A	0.299145	5q14.1	-	0.244416	0.0493428	0.147706	0.341126	1.41235e-06
5	81864564	rs59620137	A	ATG	0.297009	5q14.1	-	0.244744	0.0493331	0.148053	0.341435	1.36328e-06
5	81869885	rs16899276	T	C	0.299145	5q14.1	-	0.245565	0.0493481	0.148844	0.342285	1.27059e-06
5	81875438	rs189926485	A	G	0.297009	5q14.1	-	0.255985	0.0490824	0.159785	0.352185	4.08582e-07
5	81877431	rs12658259	A	G	0.299145	5q14.1	-	0.25566	0.0490926	0.15944	0.35188	4.24032e-07
5	81877446	rs12658240	T	C	0.299145	5q14.1	-	0.25566	0.0490926	0.15944	0.35188	4.24032e-07
5	81881387	rs6864598	A	G	0.397436	5q14.1	-	0.212429	0.0454086	0.123429	0.301428	4.93955e-06
8	33921124	rs6468205	A	T	0.811966	8p12	-	0.306447	0.0630433	0.182885	0.43001	2.16424e-06
8	33922230	rs716584	G	C	0.811966	8p12	-	0.306447	0.0630433	0.182885	0.43001	2.16424e-06
8	33923360	rs6468206	C	A	0.811966	8p12	-	0.306447	0.0630433	0.182885	0.43001	2.16424e-06
8	33924953	rs7386384	T	C	0.811966	8p12	-	0.306447	0.0630433	0.182885	0.43001	2.16424e-06
8	33929312	rs10105616	A	G	0.809829	8p12	-	0.299822	0.0618338	0.17863	0.421014	2.28702e-06
8	33929420	rs7464053	A	C	0.811966	8p12	-	0.298364	0.0620178	0.176812	0.419917	2.71829e-06
8	33932333	rs12155927	G	A	0.809829	8p12	-	0.299822	0.0618338	0.17863	0.421014	2.28702e-06
8	33934080	rs12156112	C	T	0.811966	8p12	-	0.298364	0.0620178	0.176812	0.419917	2.71829e-06
8	33940171	rs9792124	C	A	0.811966	8p12	-	0.298364	0.0620178	0.176812	0.419917	2.71829e-06
8	33940577	rs6468207	A	G	0.188034	8p12	-	-0.298364	0.0620178	-0.419917	-0.176812	2.71829e-06
8	33945168	rs4739590	C	T	0.809829	8p12	-	0.279169	0.0611375	0.159342	0.398996	8.09192e-06
8	33947225	rs11778978	T	G	0.809829	8p12	-	0.279169	0.0611375	0.159342	0.398996	8.09192e-06
8	33949374	rs4739381	A	C	0.809829	8p12	-	0.279169	0.0611375	0.159342	0.398996	8.09192e-06
8	33949494	rs4739382	A	G	0.809829	8p12	-	0.279169	0.0611375	0.159342	0.398996	8.09192e-06
8	33950759	rs34638230	AT	A	0.809829	8p12	-	0.279169	0.0611375	0.159342	0.398996	8.09192e-06
8	33956282	rs34398087	G	A	0.188034	8p12	-	-0.298364	0.0620178	-0.419917	-0.176812	2.71829e-06
8	33956701	rs36034014	A	G	0.188034	8p12	-	-0.298364	0.0620178	-0.419917	-0.176812	2.71829e-06
8	33957089	rs7462153	T	C	0.811966	8p12	-	0.298364	0.0620178	0.176812	0.419917	2.71829e-06
8	33958454	rs10954943	G	A	0.809829	8p12	-	0.279169	0.0611375	0.159342	0.398996	8.09192e-06
8	33960278	rs6994803	G	A	0.809829	8p12	-	0.279169	0.0611375	0.159342	0.398996	8.09192e-06
8	33961867	rs7812407	C	T	0.816239	8p12	-	0.295763	0.0635411	0.171225	0.420301	5.48288e-06
8	33962790	rs56942690	A	G	0.809829	8p12	-	0.279169	0.0611375	0.159342	0.398996	8.09192e-06
8	33963290	rs34558340	G	T	0.188034	8p12	-	-0.298364	0.0620178	-0.419917	-0.176812	2.71829e-06
8	33963632	rs35065575	T	G	0.809829	8p12	-	0.279169	0.0611375	0.159342	0.398996	8.09192e-06
8	33963660	rs57305672	A	G	0.811966	8p12	-	0.298364	0.0620178	0.176812	0.419917	2.71829e-06
8	33964029	rs113202209	A	G	0.809829	8p12	-	0.279169	0.0611375	0.159342	0.398996	8.09192e-06
8	33964881	rs7011014	G	C	0.188034	8p12	-	-0.298364	0.0620178	-0.419917	-0.176812	2.71829e-06
8	33965452	rs7824228	G	A	0.811966	8p12	-	0.298364	0.0620178	0.176812	0.419917	2.71829e-06
8	33966617	rs7016580	A	G	0.811966	8p12	-	0.298364	0.0620178	0.176812	0.419917	2.71829e-06
8	33967066	rs10106130	C	T	0.809829	8p12	-	0.279169	0.0611375	0.159342	0.398996	8.09192e-06
8	33967274	rs56338412	A	G	0.809829	8p12	-	0.279169	0.0611375	0.159342	0.398996	8.09192e-06
8	33967697	rs7464114	C	T	0.809829	8p12	-	0.277724	0.0612134	0.157748	0.3977	9.1935e-06
8	33967777	rs10109661	C	T	0.809829	8p12	-	0.277724	0.0612134	0.157748	0.3977	9.1935e-06
8	33968589	rs7013967	G	T	0.809829	8p12	-	0.277724	0.0612134	0.157748	0.3977	9.1935e-06
8	33973425	rs4739489	G	A	0.809829	8p12	-	0.277724	0.0612134	0.157748	0.3977	9.1935e-06
8	33973495	rs10109352	G	T	0.809829	8p12	-	0.277724	0.0612134	0.157748	0.3977	9.1935e-06
8	33973680	rs57339471	TAAAG	T	0.809829	8p12	-	0.277724	0.0612134	0.157748	0.3977	9.1935e-06
8	33974684	rs7464954	G	A	0.809829	8p12	-	0.277724	0.0612134	0.157748	0.3977	9.1935e-06
8	33977368	rs7008747	A	G	0.809829	8p12	-	0.277724	0.0612134	0.157748	0.3977	9.1935e-06
8	33979105	rs7459534	C	G	0.809829	8p12	-	0.277724	0.0612134	0.157748	0.3977	9.1935e-06
8	33979199	rs7459565	A	G	0.809829	8p12	-	0.277724	0.0612134	0.157748	0.3977	9.1935e-06
8	33979515	rs7463110	C	A	0.809829	8p12	-	0.277724	0.0612134	0.157748	0.3977	9.1935e-06
8	33983773	rs13280122	A	G	0.809829	8p12	-	0.277724	0.0612134	0.157748	0.3977	9.1935e-06
8	34018729	rs12546968	G	A	0.185897	8p12	-	-0.281463	0.0614798	-0.401961	-0.160964	7.68213e-06
8	63302015	rs7003951	A	G	0.228632	8q12.3	-	-0.246975	0.0544928	-0.353779	-0.140172	9.38401e-06
8	95276091	rs13249299	T	C	0.0106838	8q22.1	CFAP418-AS1	-1.03687	0.223308	-1.47455	-0.599199	5.76753e-06
8	95286676	rs10672483	TTC	T	0.0106838	8q22.1	CFAP418-AS1	-1.03687	0.223308	-1.47455	-0.599199	5.76753e-06
9	7311975	rs9299044	C	G	0.0811966	9p24.1	-	0.353535	0.0773773	0.201878	0.505192	7.99622e-06
9	7319116	rs7028391	A	G	0.916667	9p24.1	-	-0.358074	0.0765471	-0.508103	-0.208044	4.94695e-06
9	7321478	rs1887090	A	T	0.916667	9p24.1	-	-0.358074	0.0765471	-0.508103	-0.208044	4.94695e-06
9	7333909	rs4742327	C	T	0.916667	9p24.1	-	-0.358074	0.0765471	-0.508103	-0.208044	4.94695e-06
9	7336548	rs5896186	C	CA	0.916667	9p24.1	-	-0.34511	0.0750562	-0.492217	-0.198003	7.04037e-06
9	7338345	rs7035555	T	C	0.916667	9p24.1	-	-0.34511	0.0750562	-0.492217	-0.198003	7.04037e-06
9	7339032	rs1998858	C	G	0.916667	9p24.1	-	-0.34511	0.0750562	-0.492217	-0.198003	7.04037e-06
9	7339425	rs1926381	G	A	0.916667	9p24.1	-	-0.34511	0.0750562	-0.492217	-0.198003	7.04037e-06
9	7340534	rs2381590	T	C	0.916667	9p24.1	-	-0.34511	0.0750562	-0.492217	-0.198003	7.04037e-06
9	7343925	rs7035063	T	C	0.918803	9p24.1	-	-0.359762	0.0774881	-0.511636	-0.207888	5.77894e-06
9	7345451	rs6477189	A	C	0.92094	9p24.1	-	-0.379933	0.0796949	-0.536132	-0.223734	3.31181e-06
9	88263997	rs144157564	A	G	0.0277778	9q22.1	-	-0.678993	0.140141	-0.953664	-0.404322	2.32671e-06
9	134263826	rs11185700	T	C	0.728632	9q34.2	-	0.237895	0.0519102	0.136153	0.339637	7.52626e-06
10	94174480	rs76427114	A	G	0.0491453	10q23.33	PLCE1	-0.452022	0.0991619	-0.646375	-0.257668	8.37364e-06
10	94178037	rs75724592	G	A	0.0491453	10q23.33	PLCE1	-0.452022	0.0991619	-0.646375	-0.257668	8.37364e-06
10	94179654	rs80189489	T	C	0.0491453	10q23.33	PLCE1	-0.452022	0.0991619	-0.646375	-0.257668	8.37364e-06
10	94186008	rs79854311	T	G	0.0491453	10q23.33	PLCE1	-0.452022	0.0991619	-0.646375	-0.257668	8.37364e-06
10	94186232	rs79512537	C	T	0.0491453	10q23.33	PLCE1	-0.452022	0.0991619	-0.646375	-0.257668	8.37364e-06
11	33378417	rs76438716	G	GCTC	0.102564	11p13	KIAA1549L	0.364124	0.0781396	0.210974	0.517275	5.35659e-06
11	33379680	rs72919343	C	T	0.102564	11p13	KIAA1549L	0.364124	0.0781396	0.210974	0.517275	5.35659e-06
11	112405309	rs2222606	C	G	0.467949	11q23.1	LINC02763	0.214732	0.0470238	0.122567	0.306897	8.08481e-06
11	112405625	rs7944196	G	C	0.467949	11q23.1	LINC02763	0.214732	0.0470238	0.122567	0.306897	8.08481e-06
11	112405651	rs71478731	G	A	0.467949	11q23.1	LINC02763	0.214732	0.0470238	0.122567	0.306897	8.08481e-06
11	112405736	rs56000321	C	T	0.467949	11q23.1	LINC02763	0.214732	0.0470238	0.122567	0.306897	8.08481e-06
11	112405783	rs56110007	G	T	0.467949	11q23.1	LINC02763	0.214732	0.0470238	0.122567	0.306897	8.08481e-06
11	112414055	rs953045	A	T	0.467949	11q23.1	LINC02763	0.214732	0.0470238	0.122567	0.306897	8.08481e-06
11	112415154	rs2222608	G	A	0.467949	11q23.1	LINC02763	0.214732	0.0470238	0.122567	0.306897	8.08481e-06
11	112523147	rs35250671	C	CT	0.476496	11q23.1	LINC02763	0.210784	0.045259	0.122078	0.29949	5.41941e-06
13	51250192	rs10492519	G	A	0.025641	13q14.3	FAM124A	-0.625944	0.134496	-0.889551	-0.362336	5.49945e-06
13	51285166	rs2027407	A	C	0.0192308	13q14.3	FAM124A	-0.779958	0.167294	-1.10785	-0.452068	5.30275e-06
13	53053219	rs4886137	A	G	0.463675	13q14.3	OLFM4	0.228848	0.0498985	0.131049	0.326647	7.4131e-06
14	65237715	rs7142218	T	C	0.213675	14q23.3	-	0.252591	0.052607	0.149483	0.355699	2.83775e-06
14	65238674	rs7148235	T	C	0.185897	14q23.3	-	0.258484	0.054945	0.150794	0.366174	4.39362e-06
14	65240040	rs1270077	G	A	0.455128	14q23.3	-	0.206032	0.0444007	0.119008	0.293056	5.84365e-06
14	65244430	rs1256488	C	T	0.444444	14q23.3	-	0.201027	0.0444763	0.113855	0.288199	9.90243e-06
16	89090892	rs76099496	T	C	0.0833333	16q24.3	ACSF3	0.390029	0.0789566	0.235277	0.544781	1.50463e-06
17	36108925	rs9709233	G	A	0.83547	17q12	CCL4	-0.294463	0.0622229	-0.416417	-0.172508	3.87627e-06
19	38884458	rs527416376	G	T	0.0149573	19q13.2	SIRT2	-0.904447	0.188655	-1.2742	-0.534691	2.93304e-06
19	53287808	rs113537003	G	C	0.0213675	19q13.42	FAM90A27P	-0.760502	0.15911	-1.07235	-0.448652	3.13168e-06

## Sheet: BD28_AnySE
chromosome	base_pair_position	ID	effect_allele	other_allele	effect_allele_frequency	cytoband	gene	odds_ratio	log_or_standard_error	ci_lower	ci_upper	p_value	known500kb
3	117120442	rs1357103	T	C	0.577287	3q13.31	LSAMP	2.39246	0.1966	1.62741	3.51714	9.12095e-06
4	44449804	rs17461326	G	A	0.0709779	4p13	KCTD8	0.199153	0.352724	0.099758	0.397581	4.76411e-06
4	44454082	rs76574054	G	GA	0.0709779	4p13	-	0.199153	0.352724	0.099758	0.397581	4.76411e-06
8	63034602	rs13248452	A	G	0.594637	8q12.3	GGH	2.44009	0.200263	1.64794	3.61302	8.4158e-06
8	63035514	rs12682204	G	C	0.594637	8q12.3	GGH	2.44009	0.200263	1.64794	3.61302	8.4158e-06
8	63035639	rs34099334	C	A	0.594637	8q12.3	GGH	2.44009	0.200263	1.64794	3.61302	8.4158e-06
8	63040979	rs34223853	C	CA	0.597792	8q12.3	GGH	2.45257	0.199598	1.65853	3.62676	6.96604e-06
8	63044257	rs12679179	A	G	0.597792	8q12.3	TTPA	2.45257	0.199598	1.65853	3.62676	6.96604e-06
8	63052368	rs4546655	G	A	0.597792	8q12.3	TTPA	2.45257	0.199598	1.65853	3.62676	6.96604e-06
8	110680122	rs10216707	G	A	0.449527	8q23.2	-	0.37824	0.213235	0.249036	0.574478	5.12965e-06
8	110682428	rs2351320	G	T	0.452681	8q23.2	-	0.383406	0.214409	0.251857	0.583666	7.77918e-06
8	110684878	rs10481058	G	A	0.449527	8q23.2	-	0.37824	0.213235	0.249036	0.574478	5.12965e-06
8	110685275	rs10481059	G	A	0.449527	8q23.2	-	0.37824	0.213235	0.249036	0.574478	5.12965e-06
8	110685306	rs10481111	G	T	0.449527	8q23.2	-	0.37824	0.213235	0.249036	0.574478	5.12965e-06
8	110686684	rs6981969	A	G	0.449527	8q23.2	-	0.37824	0.213235	0.249036	0.574478	5.12965e-06
8	110688381	rs2131847	C	T	0.449527	8q23.2	-	0.37824	0.213235	0.249036	0.574478	5.12965e-06
8	110689881	rs16881031	T	G	0.449527	8q23.2	-	0.37824	0.213235	0.249036	0.574478	5.12965e-06
8	110691414	rs10109131	G	T	0.449527	8q23.2	-	0.37824	0.213235	0.249036	0.574478	5.12965e-06
8	110693434	rs4735161	A	C	0.449527	8q23.2	-	0.37824	0.213235	0.249036	0.574478	5.12965e-06
8	110697573	rs1494240	T	C	0.449527	8q23.2	-	0.37824	0.213235	0.249036	0.574478	5.12965e-06
8	110700929	rs10112225	T	C	0.449527	8q23.2	-	0.37824	0.213235	0.249036	0.574478	5.12965e-06
8	110701899	rs4286920	C	T	0.449527	8q23.2	-	0.37824	0.213235	0.249036	0.574478	5.12965e-06
8	110703953	rs10096227	A	C	0.449527	8q23.2	-	0.37824	0.213235	0.249036	0.574478	5.12965e-06
8	110717842	rs4496938	G	A	0.449527	8q23.2	-	0.37824	0.213235	0.249036	0.574478	5.12965e-06
8	110726517	rs4524765	A	T	0.449527	8q23.2	-	0.37824	0.213235	0.249036	0.574478	5.12965e-06
8	110729118	rs7846547	T	C	0.449527	8q23.2	-	0.37824	0.213235	0.249036	0.574478	5.12965e-06
8	110734538	rs11776494	C	A	0.449527	8q23.2	-	0.37824	0.213235	0.249036	0.574478	5.12965e-06
8	110740978	rs11463581	GT	G	0.446372	8q23.2	-	0.393612	0.2106	0.260499	0.594747	9.54256e-06
8	110747712	rs34919921	CT	C	0.457413	8q23.2	-	0.354162	0.215501	0.232149	0.540303	1.45969e-06
8	110788396	rs10100947	G	A	0.457413	8q23.2	-	0.390649	0.20768	0.260021	0.586901	6.01312e-06
8	110790638	rs6991689	G	T	0.457413	8q23.2	-	0.390649	0.20768	0.260021	0.586901	6.01312e-06
8	110791229	rs7839628	T	C	0.457413	8q23.2	-	0.390649	0.20768	0.260021	0.586901	6.01312e-06
8	110792660	rs56802658	C	CGT	0.457413	8q23.2	-	0.390649	0.20768	0.260021	0.586901	6.01312e-06
8	110795106	rs34240784	CAA	C	0.457413	8q23.2	-	0.390649	0.20768	0.260021	0.586901	6.01312e-06
8	110795133	rs6993743	G	A	0.457413	8q23.2	-	0.390649	0.20768	0.260021	0.586901	6.01312e-06
8	110799615	rs4275204	G	T	0.457413	8q23.2	-	0.390649	0.20768	0.260021	0.586901	6.01312e-06
8	110814079	rs4573245	A	G	0.457413	8q23.2	NDUFB9P3	0.390649	0.20768	0.260021	0.586901	6.01312e-06
8	110814335	rs11995114	A	T	0.457413	8q23.2	NDUFB9P3	0.390649	0.20768	0.260021	0.586901	6.01312e-06
8	110818570	rs6985097	G	A	0.457413	8q23.2	-	0.390649	0.20768	0.260021	0.586901	6.01312e-06
8	110820376	rs7818667	A	T	0.457413	8q23.2	-	0.390649	0.20768	0.260021	0.586901	6.01312e-06
8	110823464	rs4357259	A	C	0.457413	8q23.2	-	0.390649	0.20768	0.260021	0.586901	6.01312e-06
8	110828351	rs33940910	AAT	A	0.457413	8q23.2	-	0.390649	0.20768	0.260021	0.586901	6.01312e-06
8	110829064	rs11990571	C	T	0.457413	8q23.2	-	0.390649	0.20768	0.260021	0.586901	6.01312e-06
8	110833882	rs1489365	C	A	0.457413	8q23.2	-	0.390649	0.20768	0.260021	0.586901	6.01312e-06
8	110835324	rs1489364	G	T	0.457413	8q23.2	-	0.390649	0.20768	0.260021	0.586901	6.01312e-06
8	110835734	rs56122240	A	G	0.457413	8q23.2	-	0.390649	0.20768	0.260021	0.586901	6.01312e-06
8	110836603	rs4314627	G	A	0.457413	8q23.2	-	0.390649	0.20768	0.260021	0.586901	6.01312e-06
8	110836681	rs6991190	A	G	0.457413	8q23.2	-	0.390649	0.20768	0.260021	0.586901	6.01312e-06
8	110837805	rs11994263	C	T	0.457413	8q23.2	-	0.390649	0.20768	0.260021	0.586901	6.01312e-06
8	110838306	rs10110086	T	C	0.457413	8q23.2	-	0.390649	0.20768	0.260021	0.586901	6.01312e-06
8	110841888	rs4512357	A	T	0.457413	8q23.2	-	0.390649	0.20768	0.260021	0.586901	6.01312e-06
8	110844232	rs6150757	CTGGTAAAAATATGTG	C	0.457413	8q23.2	-	0.390649	0.20768	0.260021	0.586901	6.01312e-06
8	110846840	rs11994274	A	G	0.457413	8q23.2	-	0.390649	0.20768	0.260021	0.586901	6.01312e-06
8	110850898	rs13261074	T	C	0.458991	8q23.2	-	0.392317	0.208218	0.260857	0.590029	6.99747e-06
8	110853232	rs958443	G	A	0.541009	8q23.2	-	2.54896	0.208218	1.69483	3.83352	6.99748e-06
8	110853394	rs12548358	A	G	0.541009	8q23.2	-	2.54896	0.208218	1.69483	3.83352	6.99748e-06
8	110854695	rs10955547	A	T	0.541009	8q23.2	-	2.54896	0.208218	1.69483	3.83352	6.99748e-06
8	110855136	rs12681712	T	C	0.541009	8q23.2	-	2.54896	0.208218	1.69483	3.83352	6.99748e-06
8	110856844	rs2130187	G	A	0.541009	8q23.2	-	2.54896	0.208218	1.69483	3.83352	6.99748e-06
8	110870309	rs13261668	T	C	0.541009	8q23.2	-	2.54896	0.208218	1.69483	3.83352	6.99748e-06
8	110878525	rs13271200	G	A	0.541009	8q23.2	-	2.54896	0.208218	1.69483	3.83352	6.99748e-06
8	110879649	rs1387414	T	C	0.541009	8q23.2	-	2.54896	0.208218	1.69483	3.83352	6.99748e-06
8	110896978	rs72677153	T	C	0.541009	8q23.2	LINC01608	2.54896	0.208218	1.69483	3.83352	6.99748e-06
8	110901596	rs3051002	T	TAAC	0.541009	8q23.2	LINC01608	2.54896	0.208218	1.69483	3.83352	6.99748e-06
8	110910881	rs66902653	A	G	0.541009	8q23.2	LINC01608	2.54896	0.208218	1.69483	3.83352	6.99748e-06
8	110913559	rs16881360	C	T	0.539432	8q23.2	LINC01608	2.53537	0.208766	1.68399	3.81719	8.33574e-06
8	110919707	rs12545941	T	C	0.539432	8q23.2	LINC01608	2.53537	0.208766	1.68399	3.81719	8.33574e-06
8	110925099	rs9802057	C	G	0.537855	8q23.2	LINC01608	2.61745	0.209758	1.73513	3.94844	4.49252e-06
8	110930935	rs12677790	G	A	0.531546	8q23.2	LINC01608	2.65192	0.212693	1.74789	4.0235	4.5313e-06
8	110931115	rs10955548	C	A	0.531546	8q23.2	LINC01608	2.65192	0.212693	1.74789	4.0235	4.5313e-06
8	110937448	rs12677234	A	G	0.531546	8q23.2	LINC01608	2.65192	0.212693	1.74789	4.0235	4.5313e-06
8	110945344	rs36081119	T	G	0.531546	8q23.2	LINC01608	2.65192	0.212693	1.74789	4.0235	4.5313e-06
8	110951435	rs12546759	T	C	0.531546	8q23.2	LINC01608	2.65192	0.212693	1.74789	4.0235	4.5313e-06
8	110957706	rs56748869	A	T	0.458991	8q23.2	LINC01608	0.373553	0.210752	0.247149	0.564604	2.97834e-06
8	110969414	rs61224411	G	A	0.537855	8q23.2	LINC01608	2.57809	0.212092	1.70124	3.90689	7.99624e-06
8	110984230	rs66668418	C	CTTTAT	0.537855	8q23.2	LINC01608	2.57809	0.212092	1.70124	3.90689	7.99624e-06
8	110988705	rs35268135	T	TG	0.537855	8q23.2	LINC01608	2.57809	0.212092	1.70124	3.90689	7.99624e-06
8	110991370	rs34951260	TA	T	0.566246	8q23.2	LINC01608	2.72754	0.214657	1.79083	4.1542	2.94769e-06
8	110992535	rs72677194	T	C	0.537855	8q23.2	LINC01608	2.57809	0.212092	1.70124	3.90689	7.99624e-06
8	111135007	rs56951282	A	G	0.566246	8q23.3	LINC01609	2.55462	0.207244	1.70184	3.8347	6.02251e-06
9	79066034	rs116932269	T	C	0.033123	9q21.31	-	0.0960792	0.520574	0.0346351	0.266528	6.79529e-06
10	66591082	rs16923303	C	T	0.055205	10q21.3	CTNNA3	0.14286	0.399169	0.0653336	0.31238	1.08884e-06

## Sheet: BD28_LocSE
chromosome	base_pair_position	ID	effect_allele	other_allele	effect_allele_frequency	cytoband	gene	odds_ratio	log_or_standard_error	ci_lower	ci_upper	p_value	known500kb
2	239200265	rs598377	G	C	0.880126	2q37.3	HDAC4	3.18749	0.259281	1.91756	5.29845	7.7872e-06
2	239201514	rs484661	C	T	0.878549	2q37.3	HDAC4	3.29852	0.260219	1.98071	5.4931	4.50909e-06
2	239201668	rs486396	C	T	0.878549	2q37.3	HDAC4	3.29852	0.260219	1.98071	5.4931	4.50909e-06
2	239202572	rs7561354	C	A	0.878549	2q37.3	HDAC4	3.29852	0.260219	1.98071	5.4931	4.50909e-06
2	239202674	rs7564777	C	T	0.878549	2q37.3	HDAC4	3.29852	0.260219	1.98071	5.4931	4.50909e-06
2	239203849	rs548717	G	T	0.878549	2q37.3	HDAC4	3.29852	0.260219	1.98071	5.4931	4.50909e-06
2	239208060	rs843470	T	C	0.878549	2q37.3	HDAC4	3.29852	0.260219	1.98071	5.4931	4.50909e-06
2	239220422	rs606531	T	C	0.88959	2q37.3	HDAC4	3.31473	0.268335	1.95903	5.60862	7.9709e-06
2	239220468	rs604433	C	T	0.88959	2q37.3	HDAC4	3.31473	0.268335	1.95903	5.60862	7.9709e-06
2	239220527	rs604827	C	G	0.88959	2q37.3	HDAC4	3.31473	0.268335	1.95903	5.60862	7.9709e-06
6	71016080	rs2682186	T	C	0.528391	6q13	-	2.2658	0.182716	1.58377	3.24152	7.58807e-06
6	71016531	rs2682188	C	T	0.528391	6q13	-	2.2658	0.182716	1.58377	3.24152	7.58807e-06
7	55467013	rs815937	C	T	0.725552	7p11.2	VOPP1	0.388599	0.212933	0.256007	0.589862	9.03825e-06
7	55470210	rs1722985	T	C	0.725552	7p11.2	VOPP1	0.388599	0.212933	0.256007	0.589862	9.03825e-06
7	55473098	rs712819	C	G	0.725552	7p11.2	VOPP1	0.388599	0.212933	0.256007	0.589862	9.03825e-06
7	55475090	rs815958	T	G	0.671924	7p11.2	VOPP1	0.396951	0.203823	0.266221	0.591877	5.8135e-06
7	55475570	rs815959	T	C	0.671924	7p11.2	VOPP1	0.396951	0.203823	0.266221	0.591877	5.8135e-06
7	55476847	rs66943185	T	C	0.274448	7p11.2	VOPP1	2.57335	0.212933	1.69531	3.90614	9.03839e-06
7	55479956	rs815963	T	C	0.725552	7p11.2	VOPP1	0.388599	0.212933	0.256007	0.589862	9.03825e-06
7	55482347	rs11292753	A	AT	0.739748	7p11.2	VOPP1	0.354961	0.218704	0.231217	0.544932	2.18161e-06
7	55488349	rs2692608	G	C	0.665615	7p11.2	VOPP1	0.406376	0.201324	0.27388	0.60297	7.72148e-06
7	55488998	rs815967	G	A	0.722397	7p11.2	VOPP1	0.387325	0.212913	0.255178	0.587906	8.3963e-06
7	55524735	rs10258024	T	C	0.282334	7p11.2	VOPP1	2.58427	0.211811	1.70626	3.91411	7.37715e-06
7	55525350	rs28633735	A	G	0.282334	7p11.2	VOPP1	2.58427	0.211811	1.70626	3.91411	7.37715e-06
7	55529542	rs28642833	C	T	0.282334	7p11.2	VOPP1	2.58427	0.211811	1.70626	3.91411	7.37715e-06
7	55532419	rs7784952	G	A	0.337539	7p11.2	VOPP1	2.50831	0.203565	1.68309	3.73815	6.25688e-06
7	55532662	rs11287277	G	GA	0.337539	7p11.2	VOPP1	2.50831	0.203565	1.68309	3.73815	6.25688e-06
8	110680122	rs10216707	G	A	0.449527	8q23.2	-	0.449737	0.179763	0.316187	0.639694	8.77817e-06
8	110684878	rs10481058	G	A	0.449527	8q23.2	-	0.449737	0.179763	0.316187	0.639694	8.77817e-06
8	110685275	rs10481059	G	A	0.449527	8q23.2	-	0.449737	0.179763	0.316187	0.639694	8.77817e-06
8	110685306	rs10481111	G	T	0.449527	8q23.2	-	0.449737	0.179763	0.316187	0.639694	8.77817e-06
8	110686684	rs6981969	A	G	0.449527	8q23.2	-	0.449737	0.179763	0.316187	0.639694	8.77817e-06
8	110688381	rs2131847	C	T	0.449527	8q23.2	-	0.449737	0.179763	0.316187	0.639694	8.77817e-06
8	110689881	rs16881031	T	G	0.449527	8q23.2	-	0.449737	0.179763	0.316187	0.639694	8.77817e-06
8	110691414	rs10109131	G	T	0.449527	8q23.2	-	0.449737	0.179763	0.316187	0.639694	8.77817e-06
8	110693434	rs4735161	A	C	0.449527	8q23.2	-	0.449737	0.179763	0.316187	0.639694	8.77817e-06
8	110697573	rs1494240	T	C	0.449527	8q23.2	-	0.449737	0.179763	0.316187	0.639694	8.77817e-06
8	110700929	rs10112225	T	C	0.449527	8q23.2	-	0.449737	0.179763	0.316187	0.639694	8.77817e-06
8	110701899	rs4286920	C	T	0.449527	8q23.2	-	0.449737	0.179763	0.316187	0.639694	8.77817e-06
8	110703953	rs10096227	A	C	0.449527	8q23.2	-	0.449737	0.179763	0.316187	0.639694	8.77817e-06
8	110717842	rs4496938	G	A	0.449527	8q23.2	-	0.449737	0.179763	0.316187	0.639694	8.77817e-06
8	110726517	rs4524765	A	T	0.449527	8q23.2	-	0.449737	0.179763	0.316187	0.639694	8.77817e-06
8	110729118	rs7846547	T	C	0.449527	8q23.2	-	0.449737	0.179763	0.316187	0.639694	8.77817e-06
8	110734538	rs11776494	C	A	0.449527	8q23.2	-	0.449737	0.179763	0.316187	0.639694	8.77817e-06
8	110747712	rs34919921	CT	C	0.457413	8q23.2	-	0.440691	0.179561	0.30995	0.626581	5.03277e-06
10	20910523	rs16921248	G	C	0.116719	10p12.31	NEBL	0.260711	0.283652	0.149525	0.454574	2.14338e-06
10	20914203	rs12259450	A	C	0.116719	10p12.31	NEBL	0.260711	0.283652	0.149525	0.454574	2.14338e-06
18	24930242	rs72639446	C	T	0.0867508	18q11.2	-	0.233217	0.320328	0.124479	0.436942	5.50199e-06

## Sheet: BD28_SysSE
chromosome	base_pair_position	ID	effect_allele	other_allele	effect_allele_frequency	cytoband	gene	odds_ratio	log_or_standard_error	ci_lower	ci_upper	p_value	known500kb
15	91047974	rs141553353	CCCT	C	0.0977918	15q26.1	-	0.251424	0.309297	0.13713	0.460978	8.05492e-06
15	91050282	rs12439400	T	C	0.14511	15q26.1	-	0.337354	0.24513	0.208656	0.545433	9.30008e-06

## Sheet: BD28_logRBD
chromosome	base_pair_position	ID	effect_allele	other_allele	effect_allele_frequency	cytoband	gene	beta	standard_error	ci_lower	ci_upper	p_value	known500kb
1	28167851	rs191519246	G	C	0.0162907	1p35.3	PTAFR	0.476652	0.0896967	0.30085	0.652454	1.79834e-07
1	28172469	rs186582101	T	C	0.0162907	1p35.3	PTAFR	0.476652	0.0896967	0.30085	0.652454	1.79834e-07
1	28172993	rs192309063	C	G	0.0162907	1p35.3	PTAFR	0.476652	0.0896967	0.30085	0.652454	1.79834e-07
1	28183505	rs192068792	A	G	0.0175439	1p35.3	PTAFR	0.428275	0.0869032	0.257948	0.598602	1.22466e-06
1	28393770	rs377157187	G	A	0.0175439	1p35.3	PHACTR4	0.428275	0.0869032	0.257948	0.598602	1.22466e-06
1	206830724	rs7518426	G	A	0.921053	1q32.1	IL19	0.199053	0.0443379	0.112152	0.285954	9.38962e-06
4	76599237	rs138707772	A	G	0.0112782	4q21.1	SHROOM3	0.487611	0.108263	0.275419	0.699802	8.80019e-06
4	111296224	rs17043055	C	A	0.213033	4q25	-	-0.128234	0.0284527	-0.184001	-0.0724683	8.68312e-06
4	111330944	rs76242658	A	C	0.197995	4q25	-	-0.130308	0.0287239	-0.186605	-0.0740098	7.60151e-06
4	111349316	rs150146039	T	G	0.190476	4q25	-	-0.1364	0.0290327	-0.193303	-0.0794973	3.63268e-06
4	111351093	rs78118726	C	T	0.191729	4q25	-	-0.130294	0.0290829	-0.187295	-0.0732923	9.7905e-06
7	46645067	rs62452739	G	T	0.328321	7p12.3	-	-0.116168	0.0251679	-0.165496	-0.0668401	5.30807e-06
7	46646613	rs56298917	A	G	0.327068	7p12.3	-	-0.117463	0.0251434	-0.166743	-0.0681824	4.10539e-06
7	46651608	rs36011433	G	C	0.337093	7p12.3	-	-0.113175	0.0248613	-0.161903	-0.0644482	7.0814e-06
7	46656261	rs34942824	A	C	0.340852	7p12.3	-	-0.112737	0.0249622	-0.161662	-0.0638121	8.32604e-06
7	46656432	rs35720117	T	C	0.340852	7p12.3	-	-0.112737	0.0249622	-0.161662	-0.0638121	8.32604e-06
7	153335385	rs12056116	C	G	0.340852	7q36.2	-	0.116055	0.0241022	0.0688151	0.163294	2.1012e-06
8	3148523	rs11774168	G	C	0.093985	8p23.2	CSMD1	0.173768	0.0387612	0.0977977	0.249739	9.66181e-06
8	3165182	rs35441063	C	T	0.0614035	8p23.2	CSMD1	0.223546	0.048225	0.129027	0.318065	4.84962e-06
8	3165223	rs34575292	C	T	0.0601504	8p23.2	CSMD1	0.226751	0.0486054	0.131486	0.322015	4.23163e-06
9	11685914	rs183802957	T	G	0.0125313	9p23	-	0.471947	0.102654	0.27075	0.673145	5.76919e-06
9	11738216	rs139951322	C	T	0.0125313	9p23	-	0.471947	0.102654	0.27075	0.673145	5.76919e-06
9	11885301	rs187561172	G	A	0.0137845	9p23	-	0.459055	0.0979369	0.267102	0.651008	3.821e-06
13	29464376	rs9551685	G	A	0.0288221	13q12.3	MTUS2	0.317041	0.0688835	0.182032	0.452051	5.63668e-06
14	22787934	rs11157817	A	G	0.763158	14q11.2	SLC7A7	-0.135247	0.0280755	-0.190274	-0.0802201	2.07977e-06
16	13570825	rs115337236	T	C	0.0213033	16p13.12	-	-0.371557	0.0796433	-0.527655	-0.215459	4.22924e-06
16	13628204	rs74009048	T	G	0.018797	16p13.12	-	-0.390493	0.0847458	-0.556592	-0.224395	5.50345e-06
16	13630625	rs4780529	A	C	0.981203	16p13.12	-	0.390493	0.0847458	0.224395	0.556592	5.50345e-06
17	72877955	rs186658159	A	G	0.0150376	17q24.3	SLC39A11	0.435512	0.094778	0.249751	0.621274	5.83241e-06
20	730190	rs61489106	T	C	0.501253	20p13	-	-0.101143	0.0219535	-0.144171	-0.0581151	5.52004e-06		variant_id	merged	functional_class	chromosome_name	chromosome_position	chromosome_region	last_update_date	pubmed_id
20	62876599	rs1077416	T	C	0.298246	20q13.33	DIDO1	0.109487	0.0237848	0.0628698	0.156105	5.61968e-06	known	rs7269650	0	intron_variant	20	63071766	20q13.33	2024-02-21	{36451823}	195167

## Sheet: BD28_logNT50
chromosome	base_pair_position	ID	effect_allele	other_allele	effect_allele_frequency	cytoband	gene	beta	standard_error	ci_lower	ci_upper	p_value	known500kb
1	44408760	rs145691591	G	GT	0.418966	1p34.1	RNF220	0.139981	0.0289112	0.0833158	0.196646	2.1101e-06
2	2466416	rs877398	G	A	0.539655	2p25.3	-	-0.132921	0.027077	-0.185991	-0.0798513	1.54066e-06
2	2466995	rs5828855	AG	A	0.544828	2p25.3	-	-0.133025	0.0274373	-0.186802	-0.0792493	2.04633e-06
2	2469394	rs12616875	C	T	0.556897	2p25.3	-	-0.127024	0.0278119	-0.181534	-0.0725136	7.35281e-06
2	2469821	rs17039796	T	C	0.556897	2p25.3	-	-0.127024	0.0278119	-0.181534	-0.0725136	7.35281e-06
2	2469875	rs13013201	A	G	0.556897	2p25.3	-	-0.127024	0.0278119	-0.181534	-0.0725136	7.35281e-06
2	2469889	rs35018974	T	C	0.556897	2p25.3	-	-0.127024	0.0278119	-0.181534	-0.0725136	7.35281e-06
2	2469919	rs34059891	G	A	0.556897	2p25.3	-	-0.127024	0.0278119	-0.181534	-0.0725136	7.35281e-06
2	2470522	rs17039800	G	C	0.556897	2p25.3	-	-0.127024	0.0278119	-0.181534	-0.0725136	7.35281e-06
2	2470894	rs17039804	A	G	0.556897	2p25.3	-	-0.127024	0.0278119	-0.181534	-0.0725136	7.35281e-06
2	2471436	rs6706645	A	G	0.558621	2p25.3	-	-0.13249	0.0278473	-0.18707	-0.0779101	3.11083e-06
2	2472600	rs11893886	A	G	0.558621	2p25.3	-	-0.13249	0.0278473	-0.18707	-0.0779101	3.11083e-06
2	2472910	rs13009488	T	C	0.558621	2p25.3	-	-0.13249	0.0278473	-0.18707	-0.0779101	3.11083e-06
2	2473251	rs6744806	T	C	0.558621	2p25.3	-	-0.13249	0.0278473	-0.18707	-0.0779101	3.11083e-06
2	2473567	rs6761516	G	T	0.558621	2p25.3	-	-0.13249	0.0278473	-0.18707	-0.0779101	3.11083e-06
2	2473570	rs34206026	T	G	0.558621	2p25.3	-	-0.13249	0.0278473	-0.18707	-0.0779101	3.11083e-06
2	2473836	rs13002475	T	C	0.558621	2p25.3	-	-0.13249	0.0278473	-0.18707	-0.0779101	3.11083e-06
2	2473871	rs13031942	C	T	0.558621	2p25.3	-	-0.13249	0.0278473	-0.18707	-0.0779101	3.11083e-06
2	2473981	rs13021839	A	G	0.558621	2p25.3	-	-0.13249	0.0278473	-0.18707	-0.0779101	3.11083e-06
2	2474137	rs6752259	T	G	0.558621	2p25.3	-	-0.13249	0.0278473	-0.18707	-0.0779101	3.11083e-06
2	2474152	rs12617239	A	T	0.558621	2p25.3	-	-0.13249	0.0278473	-0.18707	-0.0779101	3.11083e-06
2	2474466	rs6757625	C	T	0.558621	2p25.3	-	-0.13249	0.0278473	-0.18707	-0.0779101	3.11083e-06
2	2474613	rs13020521	A	G	0.558621	2p25.3	-	-0.130681	0.0276743	-0.184921	-0.0764401	3.66137e-06
2	2474652	rs6760886	G	A	0.558621	2p25.3	-	-0.13249	0.0278473	-0.18707	-0.0779101	3.11083e-06
2	2475701	rs35523868	C	A	0.515517	2p25.3	-	-0.134754	0.0269675	-0.187609	-0.0818986	1.01623e-06
2	2476652	rs61482970	T	C	0.558621	2p25.3	-	-0.13249	0.0278473	-0.18707	-0.0779101	3.11083e-06
2	2477572	rs12623502	G	C	0.558621	2p25.3	-	-0.13249	0.0278473	-0.18707	-0.0779101	3.11083e-06
2	2477974	rs1877442	G	A	0.558621	2p25.3	-	-0.13249	0.0278473	-0.18707	-0.0779101	3.11083e-06
2	2478144	rs2176131	G	T	0.558621	2p25.3	-	-0.13249	0.0278473	-0.18707	-0.0779101	3.11083e-06
2	2479854	rs12611820	G	T	0.558621	2p25.3	-	-0.13249	0.0278473	-0.18707	-0.0779101	3.11083e-06
2	2479935	rs34287379	A	ATT	0.518966	2p25.3	-	-0.139329	0.0271193	-0.192482	-0.0861758	5.15913e-07
2	2480398	rs2089907	A	T	0.558621	2p25.3	-	-0.13249	0.0278473	-0.18707	-0.0779101	3.11083e-06
2	2480483	rs6733334	C	T	0.558621	2p25.3	-	-0.13249	0.0278473	-0.18707	-0.0779101	3.11083e-06
2	2480506	rs6733321	A	T	0.551724	2p25.3	-	-0.126199	0.0276258	-0.180345	-0.0720536	7.32299e-06
2	2481430	rs1024142	C	T	0.560345	2p25.3	-	-0.133831	0.027962	-0.188636	-0.0790266	2.72923e-06
2	2481431	rs1024141	G	T	0.560345	2p25.3	-	-0.133831	0.027962	-0.188636	-0.0790266	2.72923e-06
2	2482420	rs823539	T	G	0.575862	2p25.3	-	-0.130361	0.0283946	-0.186014	-0.0747091	6.61291e-06
2	2483908	rs6739131	C	T	0.558621	2p25.3	-	-0.13249	0.0278473	-0.18707	-0.0779101	3.11083e-06
2	2485690	rs12996290	C	A	0.558621	2p25.3	-	-0.13249	0.0278473	-0.18707	-0.0779101	3.11083e-06
2	2486912	rs6710029	G	C	0.558621	2p25.3	-	-0.13249	0.0278473	-0.18707	-0.0779101	3.11083e-06
2	2487092	rs6730501	G	A	0.558621	2p25.3	-	-0.13249	0.0278473	-0.18707	-0.0779101	3.11083e-06
2	2487603	rs2385194	C	A	0.558621	2p25.3	-	-0.13249	0.0278473	-0.18707	-0.0779101	3.11083e-06
2	2489239	rs6712868	T	G	0.560345	2p25.3	-	-0.132144	0.0277816	-0.186595	-0.0776935	3.12772e-06
2	2489250	rs6718685	A	T	0.560345	2p25.3	-	-0.132144	0.0277816	-0.186595	-0.0776935	3.12772e-06
2	2489413	rs6758668	T	C	0.560345	2p25.3	-	-0.132144	0.0277816	-0.186595	-0.0776935	3.12772e-06
2	2489812	rs10460593	C	T	0.560345	2p25.3	-	-0.132144	0.0277816	-0.186595	-0.0776935	3.12772e-06
2	2491011	rs10460595	C	T	0.560345	2p25.3	-	-0.132144	0.0277816	-0.186595	-0.0776935	3.12772e-06
2	2492081	rs6731678	G	A	0.555172	2p25.3	-	-0.126582	0.0279068	-0.181279	-0.0718861	8.44895e-06
2	2493595	rs58636733	G	T	0.555172	2p25.3	-	-0.126582	0.0279068	-0.181279	-0.0718861	8.44895e-06
2	2496269	rs2385195	G	C	0.556897	2p25.3	-	-0.129007	0.0277851	-0.183465	-0.0745489	5.23939e-06
2	2496518	rs908358	G	A	0.553448	2p25.3	-	-0.126587	0.0277778	-0.181031	-0.0721439	7.69039e-06
2	2498191	rs6755208	A	G	0.553448	2p25.3	-	-0.126587	0.0277778	-0.181031	-0.0721439	7.69039e-06
2	2499670	rs6548100	C	A	0.551724	2p25.3	-	-0.130365	0.0278032	-0.184858	-0.0758717	4.25937e-06
2	2500384	rs55646436	G	A	0.553448	2p25.3	-	-0.126587	0.0277778	-0.181031	-0.0721439	7.69039e-06
2	2502465	rs11357917	G	GT	0.486207	2p25.3	-	-0.128197	0.0275013	-0.182098	-0.0742951	4.82099e-06
2	2502827	rs12616970	A	G	0.456897	2p25.3	-	-0.124942	0.026853	-0.177573	-0.0723107	5.01356e-06
2	2504989	rs34002057	C	A	0.481034	2p25.3	-	-0.125346	0.027273	-0.1788	-0.0718915	6.4702e-06
2	2505196	rs55760015	G	GA	0.477586	2p25.3	-	-0.126146	0.0272862	-0.179626	-0.0726657	5.73119e-06
2	2505198	rs116813987	C	A	0.477586	2p25.3	-	-0.126146	0.0272862	-0.179626	-0.0726657	5.73119e-06
2	2506162	rs9636493	G	A	0.482759	2p25.3	-	-0.124646	0.02738	-0.17831	-0.0709826	7.85177e-06
2	2508102	rs2063548	G	A	0.455172	2p25.3	-	-0.12398	0.0267945	-0.176496	-0.0714638	5.62883e-06
2	2510620	rs823558	C	G	0.596552	2p25.3	-	-0.137385	0.0280515	-0.192365	-0.0824048	1.62552e-06
4	82743222	4:82743222[hg38]T,G	G	T	0.468966	4q21.22	SCD5	0.122572	0.0267289	0.0701845	0.17496	6.77148e-06
4	82743280	rs11099548	A	T	0.437931	4q21.22	SCD5	0.123857	0.0272156	0.0705155	0.177199	7.90404e-06
4	82744116	rs10003659	C	G	0.437931	4q21.22	SCD5	0.123857	0.0272156	0.0705155	0.177199	7.90404e-06
4	82746858	rs13116221	T	C	0.437931	4q21.22	SCD5	0.123857	0.0272156	0.0705155	0.177199	7.90404e-06
4	82747155	rs13102231	C	T	0.45	4q21.22	SCD5	0.123129	0.0273675	0.0694894	0.176768	9.93644e-06
4	82747177	rs13121984	T	C	0.446552	4q21.22	SCD5	0.128572	0.0271137	0.0754303	0.181714	3.34378e-06
4	177884657	rs117283323	A	G	0.0172414	4q34.3	LINC01098	-0.53442	0.105596	-0.741383	-0.327456	7.4756e-07
5	24237114	rs140894014	G	A	0.0206897	5p14.2	-	0.445382	0.097351	0.254578	0.636187	7.10329e-06
5	27317950	rs72729027	T	C	0.062069	5p14.1	PURPL	-0.315027	0.058068	-0.428839	-0.201216	1.23485e-07
5	27341258	rs72729035	T	G	0.0603448	5p14.1	PURPL	-0.326232	0.0586745	-0.441231	-0.211232	6.18787e-08
5	27343930	rs10068321	T	C	0.0655172	5p14.1	PURPL	-0.325427	0.0563524	-0.435876	-0.214978	2.00565e-08
5	27345578	rs75760433	G	T	0.062069	5p14.1	PURPL	-0.322199	0.0578898	-0.435661	-0.208737	6.00793e-08
5	27365424	rs72729042	G	A	0.0603448	5p14.1	PURPL	-0.316918	0.0588042	-0.432172	-0.201664	1.47996e-07
5	27367246	rs59371379	A	AT	0.0689655	5p14.1	PURPL	-0.30832	0.0553657	-0.416835	-0.199805	5.91364e-08
5	27376113	rs72729054	T	C	0.0827586	5p14.1	PURPL	-0.248932	0.0506694	-0.348242	-0.149621	1.51296e-06
5	27382679	rs111743302	T	C	0.0827586	5p14.1	PURPL	-0.248932	0.0506694	-0.348242	-0.149621	1.51296e-06
5	27384861	rs72729062	T	C	0.0827586	5p14.1	PURPL	-0.248932	0.0506694	-0.348242	-0.149621	1.51296e-06
5	27387146	rs9293266	G	T	0.0844828	5p14.1	PURPL	-0.234401	0.0492434	-0.330916	-0.137886	3.07777e-06
5	27395627	rs34782306	C	CGTGT	0.0844828	5p14.1	PURPL	-0.234401	0.0492434	-0.330916	-0.137886	3.07777e-06
5	27401956	rs72729067	C	T	0.0844828	5p14.1	-	-0.234401	0.0492434	-0.330916	-0.137886	3.07777e-06
5	27402307	rs72729068	T	A	0.0844828	5p14.1	-	-0.234401	0.0492434	-0.330916	-0.137886	3.07777e-06
5	27410058	rs226662	G	C	0.0844828	5p14.1	-	-0.234401	0.0492434	-0.330916	-0.137886	3.07777e-06
5	27410875	rs57203101	T	C	0.0844828	5p14.1	-	-0.234401	0.0492434	-0.330916	-0.137886	3.07777e-06
5	27411181	rs325350	C	T	0.0844828	5p14.1	-	-0.234401	0.0492434	-0.330916	-0.137886	3.07777e-06
5	27411501	rs68039136	T	C	0.0844828	5p14.1	-	-0.234401	0.0492434	-0.330916	-0.137886	3.07777e-06
5	27412347	rs2611398	A	T	0.0844828	5p14.1	-	-0.234401	0.0492434	-0.330916	-0.137886	3.07777e-06
5	27412498	rs57375095	T	C	0.0844828	5p14.1	-	-0.234401	0.0492434	-0.330916	-0.137886	3.07777e-06
5	27412667	rs67111140	T	G	0.0844828	5p14.1	-	-0.234401	0.0492434	-0.330916	-0.137886	3.07777e-06
5	27413301	rs2561646	A	G	0.0844828	5p14.1	-	-0.234401	0.0492434	-0.330916	-0.137886	3.07777e-06
5	27414409	rs73067941	G	A	0.0844828	5p14.1	-	-0.234401	0.0492434	-0.330916	-0.137886	3.07777e-06
5	27414871	rs72729073	A	T	0.0844828	5p14.1	-	-0.234401	0.0492434	-0.330916	-0.137886	3.07777e-06
5	27414972	rs66931134	A	G	0.0844828	5p14.1	-	-0.234401	0.0492434	-0.330916	-0.137886	3.07777e-06
5	27419410	rs73069815	A	G	0.0844828	5p14.1	-	-0.234401	0.0492434	-0.330916	-0.137886	3.07777e-06
5	27420423	rs66496960	C	T	0.0844828	5p14.1	-	-0.234401	0.0492434	-0.330916	-0.137886	3.07777e-06
5	27421260	rs55706542	T	G	0.0844828	5p14.1	-	-0.234401	0.0492434	-0.330916	-0.137886	3.07777e-06
5	27423624	rs72729079	C	A	0.0810345	5p14.1	-	-0.236384	0.0500062	-0.334395	-0.138374	3.57879e-06
5	27424263	rs67319197	C	G	0.0844828	5p14.1	-	-0.234401	0.0492434	-0.330916	-0.137886	3.07777e-06
5	27425594	rs57371645	C	T	0.0844828	5p14.1	-	-0.234401	0.0492434	-0.330916	-0.137886	3.07777e-06
7	141569306	rs144668838	T	C	0.0827586	7q34	AGK	0.229093	0.0475173	0.135961	0.322225	2.32064e-06
7	158423302	rs7781845	C	T	0.975862	7q36.3	PTPRN2	0.415265	0.0908618	0.237179	0.59335	7.25422e-06
7	158423915	rs4909085	C	G	0.975862	7q36.3	PTPRN2	0.415265	0.0908618	0.237179	0.59335	7.25422e-06
7	158424071	rs7779183	C	A	0.975862	7q36.3	PTPRN2	0.415265	0.0908618	0.237179	0.59335	7.25422e-06
7	158424949	rs4909086	G	A	0.975862	7q36.3	PTPRN2	0.415265	0.0908618	0.237179	0.59335	7.25422e-06
7	158427991	rs10949726	G	A	0.975862	7q36.3	PTPRN2	0.415265	0.0908618	0.237179	0.59335	7.25422e-06
7	158427994	rs11767650	C	G	0.975862	7q36.3	PTPRN2	0.415265	0.0908618	0.237179	0.59335	7.25422e-06
7	158428320	rs10230817	T	C	0.975862	7q36.3	PTPRN2	0.415265	0.0908618	0.237179	0.59335	7.25422e-06
7	158428881	rs9638062	C	G	0.972414	7q36.3	PTPRN2	0.413194	0.0848589	0.246873	0.579514	1.85672e-06
7	158429463	rs1968704	C	G	0.972414	7q36.3	PTPRN2	0.413194	0.0848589	0.246873	0.579514	1.85672e-06
7	158429752	rs1530930	G	T	0.972414	7q36.3	PTPRN2	0.413194	0.0848589	0.246873	0.579514	1.85672e-06
7	158429948	rs1968705	C	T	0.972414	7q36.3	PTPRN2	0.413194	0.0848589	0.246873	0.579514	1.85672e-06
7	158430057	rs113271371	A	G	0.0241379	7q36.3	PTPRN2	-0.415265	0.0908618	-0.59335	-0.237179	7.25422e-06
7	158431209	rs7808983	A	C	0.965517	7q36.3	PTPRN2	0.363692	0.0764167	0.213919	0.513466	3.08789e-06
11	20012243	rs117214934	C	T	0.0189655	11p15.1	NAV2	0.469021	0.103143	0.266864	0.671178	8.03422e-06
11	20017367	rs117250062	C	T	0.0189655	11p15.1	NAV2	0.469021	0.103143	0.266864	0.671178	8.03422e-06
11	23093104	rs12421349	A	G	0.232759	11p14.3	-	0.14688	0.0317426	0.0846655	0.209094	5.62511e-06
11	23093367	rs2468595	T	G	0.255172	11p14.3	-	0.141094	0.030609	0.0811017	0.201087	6.08812e-06
11	23093868	rs2114469	A	C	0.232759	11p14.3	-	0.147962	0.0312025	0.0868065	0.209118	3.34317e-06
11	23094447	rs1554942674	ATG	A	0.231034	11p14.3	-	0.146311	0.0312545	0.0850528	0.207568	4.40838e-06
11	23096396	rs2433565	T	C	0.231034	11p14.3	-	0.146311	0.0312545	0.0850528	0.207568	4.40838e-06
11	23096673	rs2468599	G	A	0.231034	11p14.3	-	0.146311	0.0312545	0.0850528	0.207568	4.40838e-06
11	23098210	rs2433570	T	C	0.231034	11p14.3	-	0.146311	0.0312545	0.0850528	0.207568	4.40838e-06
11	23099615	rs200710775	T	TG	0.222414	11p14.3	-	0.158858	0.0316801	0.0967666	0.22095	9.34547e-07
11	23123974	rs971535	T	C	0.22931	11p14.3	-	0.140516	0.0310075	0.0797426	0.20129	8.60773e-06
11	23130621	rs2468619	T	C	0.22931	11p14.3	-	0.140516	0.0310075	0.0797426	0.20129	8.60773e-06
11	23131249	rs2433552	A	G	0.22931	11p14.3	-	0.140516	0.0310075	0.0797426	0.20129	8.60773e-06
11	23132458	rs1593602	C	T	0.22931	11p14.3	-	0.140516	0.0310075	0.0797426	0.20129	8.60773e-06
11	23133015	rs4303228	A	G	0.22931	11p14.3	-	0.140516	0.0310075	0.0797426	0.20129	8.60773e-06
11	23134908	rs11027003	T	C	0.22931	11p14.3	-	0.140516	0.0310075	0.0797426	0.20129	8.60773e-06
12	13333389	rs142689541	T	C	0.0137931	12p13.1	-	-0.55433	0.118701	-0.78698	-0.321681	4.63944e-06
12	54487934	rs143938740	T	C	0.00862069	12q13.13	GPR84-AS1	0.741722	0.148371	0.450921	1.03252	1.00557e-06
12	97132624	12:97132624[hg38]T,<INS:ME:ALU>	<INS:ME:ALU>	T	0.0551724	12q23.1	-	-0.26946	0.057966	-0.383071	-0.155849	5.10963e-06
12	97143650	rs56361713	TAA	T	0.0586207	12q23.1	-	-0.264592	0.0567034	-0.375729	-0.153456	4.71819e-06
12	97146635	rs56310432	A	C	0.0568966	12q23.1	-	-0.259887	0.0574011	-0.372391	-0.147383	8.7654e-06
12	104569698	rs1533085	T	A	0.5	12q23.3	CHST11	-0.12916	0.0268666	-0.181817	-0.0765022	2.47397e-06
15	33317259	rs8028442	C	G	0.217241	15q13.3	RYR3	0.15289	0.0325193	0.0891538	0.216627	4.02097e-06
15	33317264	rs8034688	C	T	0.217241	15q13.3	RYR3	0.15289	0.0325193	0.0891538	0.216627	4.02097e-06
16	83340589	rs7193986	T	C	0.498276	16q23.3	CDH13	0.120459	0.0267336	0.0680619	0.172856	9.64345e-06
18	3712187	rs103813	G	A	0.658621	18p11.31	DLGAP1	0.129457	0.0286879	0.0732303	0.185685	9.36243e-06
